# Supplementary material for: Germline Whole-Gene Deletion of FH Diagnosed from Tumor Profiling
Source: Int J Mol Sci. 2021 Jul 26;22(15):7962. doi: 10.3390/ijms22157962 (PMC8347438; doi:10.3390/ijms22157962)
Supplement: Supplementary file 1 [file ijms-22-07962-s001.zip]

Archive with 1 entries (1 files):
- ijms-1291537-SI.pdf
